# Supplementary material for: mt-tRNAs in the polymerase gamma mutant heart
Source: J Cardiovasc Aging. Author manuscript; Available in PMC 2024 Jan 17. (PMC10793997; doi:10.20517/jca.2023.26)
Supplement: jca-2023-26-SupplementaryMaterials [file NIHMS1940031-supplement-jca-2023-26-SupplementaryMaterials.xlsx]

## Sheet: Sheet1
gene_name	FPKM.POLG_E	FPKM.POLG_F	FPKM.POLG_G	FPKM.POLG_H	FPKM.WT_A	FPKM.WT_B	FPKM.WT_C	FPKM.WT_D	fc	log2(fc)	ttest	edgeR p value
mt-Atp6	3609.71	3167.32	3359.95	3776.05	3783.63	3423.51	4026.85	3708.85	0.931084	-0.103016	0.209114	0.88
mt-Atp8	16715.7	17603.8	17662.4	17248.3	19311.9	17170.6	21345.7	19605.3	0.89406	-0.161556	0.0593404	0.82
mt-Co1	69618.6	68855.7	68361.8	71583.7	61964.4	61454.4	63478.6	59843.7	1.12839	0.174264	0.000255027	0.06
mt-Co2	23484.5	22578.9	24982.3	26177.2	23388.5	23033.8	24208.5	24010.2	1.02728	0.0388314	0.472342	0.31
mt-Co3	20112.7	18208.1	21145.1	21479.1	19957.5	19017.7	19750.4	18909.8	1.04263	0.0602275	0.330169	0.26
mt-Cytb	27998.2	25993.1	26539.1	29429	30421.7	31786.8	34062.4	32826.2	0.851758	-0.231485	0.00468081	0.54
mt-Nd1	29426.9	26895.6	28032.6	31017.9	25037.9	26820	28939.2	26880	1.07147	0.0995935	0.158677	0.17
mt-Nd2	15284.2	15152.7	15040.5	15469.2	16480.7	16054	19930.9	16022.8	0.889882	-0.168313	0.0934754	0.79
mt-Nd3	5050.55	4412.89	4784.39	4097.67	5120.14	4459.76	6215.84	5906.5	0.845328	-0.242417	0.110017	0.47
mt-Nd4	14643.6	14449.3	14920.2	15843.5	14707.4	14857.1	15869.8	15031.1	0.989931	-0.0145996	0.718912	0.49
mt-Nd4l	10671.7	11254	9913.3	10926.2	10895.6	10100.4	11529.2	10254.8	0.999655	-0.000498365	0.993486	0.45
mt-Nd5	16240.8	16065.7	14573	15915	13326.4	12240.3	14399.2	12053.4	1.20714	0.271589	0.00664294	0.02
mt-Nd6	16007.7	14566.3	15457.6	16943.3	14071.8	13719.3	15876.7	13870	1.09449	0.130264	0.103137	0.13
mt-Rnr1	10037.5	7632.68	8603.4	10512.4	6142.03	7005.93	3689.16	3770.89	1.78503	0.835948	0.00912508	0
mt-Rnr2	11598.8	9191.96	9761.75	11126.7	8399.72	7915.07	3607.46	3747.13	1.76089	0.816306	0.0190324	0
mt-Ta	441.678	467.258	423.066	446.352	806.124	670.472	675.609	748.866	0.612999	-0.706043	0.000160083	0
mt-Tc	516.786	467.864	386.537	407.196	809.677	683.668	671.862	730.148	0.614219	-0.703175	0.000638753	0
mt-Td	99.5974	855.677	93.4307	233.214	25.6505	50.9416	47.8275	37.2078	7.93132	2.98756	0.173508	0
mt-Te	4006.04	3103.18	3579.11	4020.58	4580.54	4190.06	4093.09	4475.06	0.848326	-0.23731	0.0367533	0.55
mt-Tf	7.52289	20.0557	9.95755	11.1585	11.2139	12.3399	9.08406	10.3796	1.13198	0.178843	0.632559	1
mt-Tg	564.324	243.496	140.511	100.737	288.583	195.517	1285.07	1124.8	0.362501	-1.46394	0.174565	0.01
mt-Th	131.445	124.154	114.595	141.045	478.903	313.055	525.375	457.704	0.288017	-1.79578	0.000477271	0
mt-Ti	332.729	440.46	280.131	209.359	630.149	599.953	830.538	465.419	0.499861	-1.0004	0.0125214	0
mt-Tk	50.8146	38.7612	39.6591	42.8208	47.8147	30.6581	48.1217	34.8213	1.06592	0.0920949	0.630514	0.53
mt-Tl1	2091.27	2623.27	1952.36	2332.89	2675.97	2358.41	1560.54	1523.39	1.10858	0.148711	0.522163	0.2
mt-Tl2	81.4552	96.1576	80.7611	94.0783	320.232	238.367	392.975	230.03	0.298283	-1.74525	0.00170732	0
mt-Tm	1394.79	1511.91	1366.15	1262.9	972.421	753.052	4019.9	890.515	0.834216	-0.261508	0.739604	0.68
mt-Tn	599.846	607.015	564.572	610.042	1129.9	893.817	1000.2	1039.46	0.586082	-0.770824	0.000154377	0
mt-Tp	7752.63	7424.2	4019.93	8376.17	341.658	333.63	338.382	283.039	21.2638	4.41033	0.000529349	0
mt-Tq	376.014	510.962	428.201	353.622	325.354	262.65	1197.95	284.487	0.806012	-0.311127	0.677468	0.57
mt-Tr	298.49	310.816	278.48	282.063	239.964	157.117	248.707	174.179	1.4267	0.512684	0.0112555	0
mt-Ts1	37.2807	117.423	31.7931	50.6692	13.7339	20.2876	10.2437	12.9834	4.14274	2.05058	0.0644502	0
mt-Ts2	0.283604	0.289053	0.314997	0.465417	384.702	0.308037	0.475147	296.895	0.00198287	-8.9782	0.139178	0
mt-Tt	246.411	277.506	215.96	258.277	34.5453	26.1653	31.4878	22.5496	8.69867	3.12079	2.87427e-06	0
mt-Tv	25.9981	43.5404	21.0582	21.1744	26.1573	26.0296	23.0498	12.233	1.27783	0.353694	0.36926	0.29
mt-Tw	375.067	469.217	385.997	375.155	649.533	612.201	414.56	612.519	0.701427	-0.511635	0.0256467	0.03
mt-Ty	514.563	446.141	351.775	343.296	751.754	671.407	568.428	637.211	0.629859	-0.666899	0.00479623	0
